# Supplementary material for: Differential Regulation of miRNA and Protein Profiles in Human Plasma-Derived Extracellular Vesicles via Continuous Aerobic and High-Intensity Interval Training
Source: Int J Mol Sci. 2025 Feb 6;26(3):1383. doi: 10.3390/ijms26031383 (PMC11818269; doi:10.3390/ijms26031383)
Supplement: Supplementary file 1 [file ijms-26-01383-s001.zip]

Archive with 1 entries (1 files):
- ijms-3404479-supplementary.pdf
